# Supplementary material for: Conformational landscape of HIV-1 Env from closed to fully open
Source: Nat Commun. 2026 Feb 24;17:4273. doi: 10.1038/s41467-026-69921-z (PMC13168245; doi:10.1038/s41467-026-69921-z)
Supplement: Supplementary file 8 — Source Data [file 41467_2026_69921_MOESM8_ESM.xlsx]

## Sheet: Figure 6
Sample	Stockconc (ug/ml)	Final Working conc(ug/ml) in well H	Ratio 1tox	Fold dilution	No of viru to test	Sample/well(ul)	volume req(ul)	Vol make (ul)	ul take from stock	ul of diluent (PBS)	ul media in well
b12 IgG	7900	0.6	5	2	5	60	600	10000	3.79747	9996.2	40
3BC315	27900	450	5	2	5	60	600	620	50	570	40
b12 IgG	3	0.125	5	2	5	60	600	1240	258.333	981.667	40
3BC315	27900	60	5	2	5	60	600	620	6.66667	613.333	40
Combo b12	3	0.25	5	2	5	60	600	1240	516.667	723.333	40
Combo 3BC315	27900	120	5	2	5	60	600	620	13.3333	606.667	40
virus	# plates	total volume	virus titer	ul virus	ml media	box	made
BG505_T332N	1	5000	15	333.333	4.66667	4	2024-07-18
SF162	1	5000	5	1000	4	7	2024-09-06
BAL	1	5000	7	714.286	4.28571	7	2024-09-06
TRO.11	1	5000	10	500	4.5	6	2024-06-13
MLV (100 ul)	1	5000	50	100	4.9	1	2023-06-14
Virus	Plate no	3,4	5,6	7,8	9,10	11,12
BG505_T332N	1	b12 IgG	3BC315	b12 IgG (0.125)	3BC315 (112.5)	b12+3BC315 Combo
SF162	2	b12 IgG	3BC315	b12 IgG (0.125)	3BC315 (112.5)	b12+3BC315 Combo
BAL	3	b12 IgG	3BC315	b12 IgG (0.125)	3BC315 (112.5)	b12+3BC315 Combo
TRO.11	4	b12 IgG	3BC315	b12 IgG (0.125)	3BC315 (112.5)	b12+3BC315 Combo
MLV	5	b12 IgG	3BC315	b12 IgG (0.125)	3BC315 (112.5)	b12+3BC315 Combo
Virus	Plate no	3,4	5,6	7,8	9,10	11,12
BG505_T332N	1	b12 IgG	3BC315	b12 IgG (0.125)	3BC315 (112.5)	b12+3BC315 Combo
SF162	2	b12 IgG	3BC315	b12 IgG (0.125)	3BC315 (112.5)	b12+3BC315 Combo
BAL	3	b12 IgG	3BC315	b12 IgG (0.125)	3BC315 (112.5)	b12+3BC315 Combo
TRO.11	4	b12 IgG	3BC315	b12 IgG (0.125)	3BC315 (112.5)	b12+3BC315 Combo
MLV	5	b12 IgG	3BC315	b12 IgG (0.125)	3BC315 (112.5)	b12+3BC315 Combo
Software Version	3.08.01
Experiment File Path:	Z:\Sukanya\Jesper\Jiayan\013125\Experiment1.xpt
Protocol File Path:
Plate Number	Plate 1
Date	2025-01-31
Time	12:21:35
Reader Type:	Synergy 2
Reader Serial Number:	15070919
Reading Type	Reader
Procedure Details
Plate Type	96 WELL PLATE
Eject plate on completion
Read	Luminescence Endpoint
	Full Plate
	Integration Time: 0:01.00 (MM:SS.ss)
	Filter Set 1
	Emission: Hole
	Optics: Top, Gain: AutoScale
	Read Speed: Normal, Delay: 100 msec
	Extended Dynamic Range
	Read Height: 1 mm
Shake	Medium, 0:02 (MM:SS)
Automatic gain values
Gain(Lum)	255
Results
Actual Temperature:	24.6
		1	2	3	4	5	6	7	8	9	10	11	12
	A	1827	138498	130422	111089	94901	97426	119115	119933	128997	122449	139555	136218	Lum
	B	2046	152939	174090	163078	135174	131121	168316	189623	162290	153893	145699	123136	Lum
	C	1427	219034	185271	184934	137688	116528	191147	194635	174286	151203	144101	112953	Lum
	D	2505	172742	173669	184229	128485	108700	167653	180637	190419	128507	130404	114941	Lum
	E	1708	157814	182292	195399	101331	90892	166370	186645	148810	140163	118389	95206	Lum
	F	1675	180386	208766	218212	57955	66520	184823	193790	134498	126983	130134	108596	Lum
	G	1740	171539	193015	184462	34678	33899	182345	187171	108397	112851	109262	92341	Lum
	H	2097	134957	193390	171767	20151	17143	158811	178931	85097	82225	74353	64516	Lum
Software Version	3.08.01
Experiment File Path:	Z:\Sukanya\Jesper\Jiayan\013125\Experiment1.xpt
Protocol File Path:
Plate Number	Plate 2
Date	2025-01-31
Time	12:25:25
Reader Type:	Synergy 2
Reader Serial Number:	15070919
Reading Type	Reader
Procedure Details
Plate Type	96 WELL PLATE
Eject plate on completion
Read	Luminescence Endpoint
	Full Plate
	Integration Time: 0:01.00 (MM:SS.ss)
	Filter Set 1
	Emission: Hole
	Optics: Top, Gain: AutoScale
	Read Speed: Normal, Delay: 100 msec
	Extended Dynamic Range
	Read Height: 1 mm
Shake	Medium, 0:02 (MM:SS)
Automatic gain values
Gain(Lum)	255
Results
Actual Temperature:	24.7
		1	2	3	4	5	6	7	8	9	10	11	12
	A	2020	117337	102149	117038	98798	102171	137127	156886	122014	146022	117620	122075	Lum
	B	1863	146271	121542	140748	115463	128500	165202	157901	146989	138187	118193	118366	Lum
	C	2016	177067	113079	122820	94471	107214	159296	162210	151007	161511	132146	110512	Lum
	D	1875	190053	94100	91953	67166	72941	149018	163393	127578	129862	113193	85556	Lum
	E	2003	184697	57925	66530	54623	62144	147414	137357	120659	126466	74300	67651	Lum
	F	1966	141848	34904	41978	26930	30515	132941	135175	114195	99116	73897	58861	Lum
	G	1291	155977	23918	20466	14155	14325	105365	88184	88254	93744	57814	50006	Lum
	H	2149	124616	13149	12992	7297	5615	72285	70376	74925	70908	40294	28226	Lum
Software Version	3.08.01
Experiment File Path:	Z:\Sukanya\Jesper\Jiayan\013125\Experiment1.xpt
Protocol File Path:
Plate Number	Plate 3
Date	2025-01-31
Time	12:37:00
Reader Type:	Synergy 2
Reader Serial Number:	15070919
Reading Type	Reader
Procedure Details
Plate Type	96 WELL PLATE
Eject plate on completion
Read	Luminescence Endpoint
	Full Plate
	Integration Time: 0:01.00 (MM:SS.ss)
	Filter Set 1
	Emission: Hole
	Optics: Top, Gain: AutoScale
	Read Speed: Normal, Delay: 100 msec
	Extended Dynamic Range
	Read Height: 1 mm
Shake	Medium, 0:02 (MM:SS)
Automatic gain values
Gain(Lum)	255
Results
Actual Temperature:	24.7
		1	2	3	4	5	6	7	8	9	10	11	12
	A	1892	198859	170150	166368	195685	223253	196342	159979	190189	184021	155947	134311	Lum
	B	2421	301260	266866	254964	288692	270323	309947	288785	293971	283010	249105	250093	Lum
	C	2068	309084	249543	277210	281192	264140	361313	292917	316026	275372	230560	209353	Lum
	D	1425	340109	206934	225106	213303	228565	283853	291313	287622	287835	244844	184809	Lum
	E	1697	299652	139230	159702	159815	190737	253984	260537	286352	280298	210187	147119	Lum
	F	1722	314267	83580	88231	97624	108766	238191	242235	255962	226219	159037	133284	Lum
	G	2014	266585	54800	59783	52053	50723	188683	174729	221208	191538	129747	122630	Lum
	H	1332	209997	18871	23908	16867	20677	158923	152802	198017	207232	104481	84770	Lum
Software Version	3.08.01
Experiment File Path:	Z:\Sukanya\Jesper\Jiayan\013125\Experiment1.xpt
Protocol File Path:
Plate Number	Plate 4
Date	2025-01-31
Time	12:39:34
Reader Type:	Synergy 2
Reader Serial Number:	15070919
Reading Type	Reader
Procedure Details
Plate Type	96 WELL PLATE
Eject plate on completion
Read	Luminescence Endpoint
	Full Plate
	Integration Time: 0:01.00 (MM:SS.ss)
	Filter Set 1
	Emission: Hole
	Optics: Top, Gain: AutoScale
	Read Speed: Normal, Delay: 100 msec
	Extended Dynamic Range
	Read Height: 1 mm
Shake	Medium, 0:02 (MM:SS)
Automatic gain values
Gain(Lum)	255
Results
Actual Temperature:	24.7
		1	2	3	4	5	6	7	8	9	10	11	12
	A	1095	440984	489712	546428	397080	401008	609681	534497	485981	490845	500898	468094	Lum
	B	2516	668387	663875	691543	475937	416789	650297	649812	559133	565965	534308	414843	Lum
	C	2419	600624	700972	655274	333132	324093	677022	682151	579059	546324	506844	449451	Lum
	D	1668	604468	693263	675684	207570	207269	683918	668297	515871	439821	450202	384537	Lum
	E	2356	660928	620795	652053	118483	105185	631612	630709	420232	406463	378589	309674	Lum
	F	2910	727771	652088	616655	63746	50855	629853	554643	314552	268355	289572	177242	Lum
	G	1928	589101	623685	574903	21060	23618	603309	632094	215214	196417	230947	170752	Lum
	H	2270	387667	515901	622166	11225	9880	593551	630226	119827	110639	118903	110633	Lum
Software Version	3.08.01
Experiment File Path:	Z:\Sukanya\Jesper\Jiayan\013125\Experiment1.xpt
Protocol File Path:
Plate Number	Plate 5
Date	2025-01-31
Time	12:42:14
Reader Type:	Synergy 2
Reader Serial Number:	15070919
Reading Type	Reader
Procedure Details
Plate Type	96 WELL PLATE
Eject plate on completion
Read	Luminescence Endpoint
	Full Plate
	Integration Time: 0:01.00 (MM:SS.ss)
	Filter Set 1
	Emission: Hole
	Optics: Top, Gain: AutoScale
	Read Speed: Normal, Delay: 100 msec
	Extended Dynamic Range
	Read Height: 1 mm
Shake	Medium, 0:02 (MM:SS)
Automatic gain values
Gain(Lum)	255
Results
Actual Temperature:	24.8
		1	2	3	4	5	6	7	8	9	10	11	12
	A	2125	224304	218576	203299	243105	214955	236201	214885	223560	233203	222572	209626	Lum
	B	2290	240898	255341	255700	223806	241868	265018	245843	229869	234419	215970	242556	Lum
	C	1247	231174	275360	242738	273334	244513	254994	269060	262132	229923	222566	221878	Lum
	D	1547	242281	234547	243474	279105	271983	254334	268066	269799	277677	241283	207519	Lum
	E	2308	246141	291686	261673	310462	279632	262808	278304	273477	252222	252266	218972	Lum
	F	2176	287446	313500	346405	337988	309390	300674	313739	337602	340587	314935	276034	Lum
	G	2549	283137	372049	350386	326587	343927	343009	326480	366681	335068	315843	284660	Lum
	H	1724	241799	355230	344129	344705	290768	313548	286603	356286	313234	385010	267711	Lum

## Sheet: Replicate 1
Sample	Stockconc (ug/ml)	Final Working conc(ug/ml) in well H	Ratio 1tox	Fold dilution	No of viru to test	Sample/well(ul)	volume req(ul)	Vol make (ul)	ul take from stock	ul of diluent (PBS)	ul media in well
b12 IgG	7900	0.6	5	2	5	60	600	10000	3.79747	9996.2	40
3BC315	27900	450	5	2	5	60	600	620	50	570	40
b12 IgG	3	0.125	5	2	5	60	600	1240	258.333	981.667	40
3BC315	27900	60	5	2	5	60	600	620	6.66667	613.333	40
Combo b12	3	0.25	5	2	5	60	600	1240	516.667	723.333	40
Combo 3BC315	27900	120	5	2	5	60	600	620	13.3333	606.667	40
virus	# plates	total volume	virus titer	ul virus	ml media	box	made
BG505_T332N	1	5000	15	333.333	4.66667	4	2024-07-18
SF162	1	5000	5	1000	4	7	2024-09-06
BAL	1	5000	7	714.286	4.28571	7	2024-09-06
TRO.11	1	5000	10	500	4.5	6	2024-06-13
MLV (100 ul)	1	5000	50	100	4.9	1	2023-06-14
Virus	Plate no	3,4	5,6	7,8	9,10	11,12
BG505_T332N	1	b12 IgG	3BC315	b12 IgG (0.125)	3BC315 (112.5)	b12+3BC315 Combo
SF162	2	b12 IgG	3BC315	b12 IgG (0.125)	3BC315 (112.5)	b12+3BC315 Combo
BAL	3	b12 IgG	3BC315	b12 IgG (0.125)	3BC315 (112.5)	b12+3BC315 Combo
TRO.11	4	b12 IgG	3BC315	b12 IgG (0.125)	3BC315 (112.5)	b12+3BC315 Combo
MLV	5	b12 IgG	3BC315	b12 IgG (0.125)	3BC315 (112.5)	b12+3BC315 Combo
Virus	Plate no	3,4	5,6	7,8	9,10	11,12
BG505_T332N	1	b12 IgG	3BC315	b12 IgG (0.125)	3BC315 (112.5)	b12+3BC315 Combo
SF162	2	b12 IgG	3BC315	b12 IgG (0.125)	3BC315 (112.5)	b12+3BC315 Combo
BAL	3	b12 IgG	3BC315	b12 IgG (0.125)	3BC315 (112.5)	b12+3BC315 Combo
TRO.11	4	b12 IgG	3BC315	b12 IgG (0.125)	3BC315 (112.5)	b12+3BC315 Combo
MLV	5	b12 IgG	3BC315	b12 IgG (0.125)	3BC315 (112.5)	b12+3BC315 Combo
Software Version	3.08.01
Experiment File Path:	Z:\Sukanya\Jesper\Jiayan\020625\Experiment1.xpt
Protocol File Path:
Plate Number	Plate 1
Date	2025-02-06
Time	12:06:52
Reader Type:	Synergy 2
Reader Serial Number:	15070919
Reading Type	Reader
Procedure Details
Plate Type	96 WELL PLATE
Eject plate on completion
Read	Luminescence Endpoint
	Full Plate
	Integration Time: 0:01.00 (MM:SS.ss)
	Filter Set 1
	Emission: Hole
	Optics: Top, Gain: AutoScale
	Read Speed: Normal, Delay: 100 msec
	Extended Dynamic Range
	Read Height: 1 mm
Automatic gain values
Gain(Lum)	255
Results
Actual Temperature:	24.5
		1	2	3	4	5	6	7	8	9	10	11	12
	A	2857	249197	286426	270721	235773	192254	247187	228133	243998	221171	238727	200653	Lum
	B	4549	416601	431574	409319	311988	295911	411501	445413	409840	404352	367489	275301	Lum
	C	2988	427343	433194	442149	261480	280204	410212	457098	428412	371911	361547	255070	Lum
	D	2310	347427	475996	464792	262690	297188	475201	466479	413978	401995	416582	249927	Lum
	E	2483	358182	492182	461915	217833	179789	441335	424453	401848	360901	306250	232702	Lum
	F	3566	378986	486871	520168	163190	163000	460491	445382	367594	328949	315403	209457	Lum
	G	4072	350229	500315	529580	99180	97001	418416	467465	306632	278867	269495	189974	Lum
	H	2775	249348	488587	570046	47306	48685	497207	466980	217455	249404	234543	173383	Lum
Software Version	3.08.01
Experiment File Path:	Z:\Sukanya\Jesper\Jiayan\020625\Experiment1.xpt
Protocol File Path:
Plate Number	Plate 2
Date	2025-02-06
Time	12:10:28
Reader Type:	Synergy 2
Reader Serial Number:	15070919
Reading Type	Reader
Procedure Details
Plate Type	96 WELL PLATE
Eject plate on completion
Read	Luminescence Endpoint
	Full Plate
	Integration Time: 0:01.00 (MM:SS.ss)
	Filter Set 1
	Emission: Hole
	Optics: Top, Gain: AutoScale
	Read Speed: Normal, Delay: 100 msec
	Extended Dynamic Range
	Read Height: 1 mm
Automatic gain values
Gain(Lum)	255
Results
Actual Temperature:	24.5
		1	2	3	4	5	6	7	8	9	10	11	12
	A	4655	323510	264955	255938	266787	234460	257762	294856	264883	301388	257348	270314	Lum
	B	4067	353765	295682	359923	268099	272967	356587	340123	359596	315938	347408	279956	Lum
	C	3647	367063	235596	251483	184197	206872	379611	308279	324045	340207	291457	237998	Lum
	D	4361	369758	198726	174701	121186	134115	296151	289306	349717	256244	235995	183999	Lum
	E	3363	337300	116962	139266	87719	82422	289578	269726	219589	247133	187029	161839	Lum
	F	3709	327822	71893	86215	63998	52813	246571	238389	218649	195864	134920	109129	Lum
	G	3021	368748	58130	55247	25808	38522	223780	252167	247416	263240	140354	103255	Lum
	H	2974	318959	42940	41253	19188	21616	180349	181351	158730	236199	82045	82694	Lum
Software Version	3.08.01
Experiment File Path:	Z:\Sukanya\Jesper\Jiayan\020625\Experiment1.xpt
Protocol File Path:
Plate Number	Plate 3
Date	2025-02-06
Time	12:21:13
Reader Type:	Synergy 2
Reader Serial Number:	15070919
Reading Type	Reader
Procedure Details
Plate Type	96 WELL PLATE
Eject plate on completion
Read	Luminescence Endpoint
	Full Plate
	Integration Time: 0:01.00 (MM:SS.ss)
	Filter Set 1
	Emission: Hole
	Optics: Top, Gain: AutoScale
	Read Speed: Normal, Delay: 100 msec
	Extended Dynamic Range
	Read Height: 1 mm
Automatic gain values
Gain(Lum)	255
Results
Actual Temperature:	24.5
		1	2	3	4	5	6	7	8	9	10	11	12
	A	3440	524248	481834	605120	517326	510979	543544	537676	573629	515885	485585	447287	Lum
	B	4215	667384	575107	614683	600277	605064	599902	666421	608052	609571	586846	533061	Lum
	C	5477	735321	477734	553807	472702	571805	600408	632378	621632	642402	565678	539725	Lum
	D	4195	665750	434060	389482	435314	409664	550952	578786	565233	536513	488707	469232	Lum
	E	2648	591869	299158	293185	314136	318435	500141	501307	491184	479799	417655	345708	Lum
	F	4106	615878	206726	155264	220606	209923	432049	452031	522946	476193	341093	266314	Lum
	G	3469	649227	122421	119086	122364	114738	481222	436120	496259	548397	386268	258717	Lum
	H	3181	510942	66358	70148	74712	78270	408838	405398	647104	569679	253642	200064	Lum
Software Version	3.08.01
Experiment File Path:	Z:\Sukanya\Jesper\Jiayan\020625\Experiment1.xpt
Protocol File Path:
Plate Number	Plate 4
Date	2025-02-06
Time	12:23:38
Reader Type:	Synergy 2
Reader Serial Number:	15070919
Reading Type	Reader
Procedure Details
Plate Type	96 WELL PLATE
Eject plate on completion
Read	Luminescence Endpoint
	Full Plate
	Integration Time: 0:01.00 (MM:SS.ss)
	Filter Set 1
	Emission: Hole
	Optics: Top, Gain: AutoScale
	Read Speed: Normal, Delay: 100 msec
	Extended Dynamic Range
	Read Height: 1 mm
Automatic gain values
Gain(Lum)	255
Results
Actual Temperature:	24.6
		1	2	3	4	5	6	7	8	9	10	11	12
	A	4432	886869	893144	877508	641707	684179	867002	845369	841508	788582	818804	735206	Lum
	B	5112	1098325	1154413	1111027	736645	659127	1142166	1100183	1057783	1031340	982275	778880	Lum
	C	3735	1067650	1123513	1138724	518668	455674	1104655	1050116	914071	836567	876135	648722	Lum
	D	5223	1133618	1113816	1051709	304357	312193	1106943	1126585	837556	875453	805682	509539	Lum
	E	4090	1058544	1093438	1099371	182930	197987	1015539	1047983	669273	669465	649439	461410	Lum
	F	3628	1065844	1053234	1175038	100598	95123	958975	938760	512609	468544	424948	334272	Lum
	G	4208	1143599	1276095	1304893	49488	51994	1192918	1185169	402435	400675	427122	258499	Lum
	H	3495	891673	1243777	1306530	28807	29007	1141908	1206873	257141	238977	231066	188929	Lum
Software Version	3.08.01
Experiment File Path:	Z:\Sukanya\Jesper\Jiayan\020625\Experiment1.xpt
Protocol File Path:
Plate Number	Plate 5
Date	2025-02-06
Time	12:26:07
Reader Type:	Synergy 2
Reader Serial Number:	15070919
Reading Type	Reader
Procedure Details
Plate Type	96 WELL PLATE
Eject plate on completion
Read	Luminescence Endpoint
	Full Plate
	Integration Time: 0:01.00 (MM:SS.ss)
	Filter Set 1
	Emission: Hole
	Optics: Top, Gain: AutoScale
	Read Speed: Normal, Delay: 100 msec
	Extended Dynamic Range
	Read Height: 1 mm
Automatic gain values
Gain(Lum)	255
Results
Actual Temperature:	24.6
		1	2	3	4	5	6	7	8	9	10	11	12
	A	3136	772034	781194	805280	796225	744850	761324	759573	769532	706923	747382	724376	Lum
	B	4958	889159	809464	890532	842433	873641	928626	930614	984901	914125	841598	856204	Lum
	C	3378	994867	904817	923469	977262	881678	903835	870146	934054	905166	892314	805732	Lum
	D	3508	894372	978029	969725	923755	956922	940030	978008	931497	1007714	984283	789651	Lum
	E	3400	914712	1047265	1053491	1102698	1147787	1036908	1011103	1119183	1134928	1079413	899430	Lum
	F	3529	890182	1389497	1222542	1458068	1538353	1332119	1359984	1320556	1399655	1361536	1014027	Lum
	G	4039	877832	1352881	1382776	1300501	1585896	1293439	1288172	1327570	1301369	1240997	913352	Lum
	H	2798	724462	1418583	1548367	1434035	1345594	1276160	1105678	1295412	1078622	1100109	817837	Lum

## Sheet: Replicate 2
Sample	Stockconc (ug/ml)	Final Working conc(ug/ml) in well H	Ratio 1tox	Fold dilution	No of viru to test	Sample/well(ul)	volume req(ul)	Vol make (ul)	ul take from stock	ul of diluent (PBS)	ul media in well
b12 IgG	7900	0.6	5	2	5	60	600	10000	3.79747	9996.2	40
3BC315	27900	450	5	2	5	60	600	620	50	570	40
b12 IgG	3	0.125	5	2	5	60	600	1240	258.333	981.667	40
3BC315	27900	60	5	2	5	60	600	620	6.66667	613.333	40
Combo b12	3	0.25	5	2	5	60	600	1240	516.667	723.333	40
Combo 3BC315	27900	120	5	2	5	60	600	620	13.3333	606.667	40
virus	# plates	total volume	virus titer	ul virus	ml media	box	made
BG505_T332N	1	5000	15	333.333	4.66667	4	2024-07-18
SF162	1	5000	5	1000	4	7	2024-09-06
BAL	1	5000	7	714.286	4.28571	7	2024-09-06
TRO.11	1	5000	10	500	4.5	6	2024-06-13
MLV (100 ul)	1	5000	50	100	4.9	1	2023-06-14
Virus	Plate no	3,4	5,6	7,8	9,10	11,12
BG505_T332N	1	b12 IgG	3BC315	b12 IgG (0.125)	3BC315 (112.5)	b12+3BC315 Combo
SF162	2	b12 IgG	3BC315	b12 IgG (0.125)	3BC315 (112.5)	b12+3BC315 Combo
BAL	3	b12 IgG	3BC315	b12 IgG (0.125)	3BC315 (112.5)	b12+3BC315 Combo
TRO.11	4	b12 IgG	3BC315	b12 IgG (0.125)	3BC315 (112.5)	b12+3BC315 Combo
MLV	5	b12 IgG	3BC315	b12 IgG (0.125)	3BC315 (112.5)	b12+3BC315 Combo
Virus	Plate no	3,4	5,6	7,8	9,10	11,12
BG505_T332N	1	b12 IgG	3BC315	b12 IgG (0.125)	3BC315 (112.5)	b12+3BC315 Combo
SF162	2	b12 IgG	3BC315	b12 IgG (0.125)	3BC315 (112.5)	b12+3BC315 Combo
BAL	3	b12 IgG	3BC315	b12 IgG (0.125)	3BC315 (112.5)	b12+3BC315 Combo
TRO.11	4	b12 IgG	3BC315	b12 IgG (0.125)	3BC315 (112.5)	b12+3BC315 Combo
MLV	5	b12 IgG	3BC315	b12 IgG (0.125)	3BC315 (112.5)	b12+3BC315 Combo
Software Version	3.08.01
Experiment File Path:	Z:\Sukanya\Jesper\Jiayan\021225\Experiment1.xpt
Protocol File Path:
Plate Number	Plate 1
Date	2025-02-12
Time	13:22:54
Reader Type:	Synergy 2
Reader Serial Number:	15070919
Reading Type	Reader
Procedure Details
Plate Type	96 WELL PLATE
Eject plate on completion
Read	Luminescence Endpoint
	Full Plate
	Integration Time: 0:01.00 (MM:SS.ss)
	Filter Set 1
	Emission: Hole
	Optics: Top, Gain: AutoScale
	Read Speed: Normal, Delay: 100 msec
	Extended Dynamic Range
	Read Height: 4.5 mm
Automatic gain values
Gain(Lum)	255
Results
Actual Temperature:	24.7
		1	2	3	4	5	6	7	8	9	10	11	12
	A	2693	214445	261453	238736	193388	191697	222021	206437	213631	233674	213287	179295	Lum
	B	2486	252757	282557	272552	196686	195778	288630	278818	258186	215136	226891	220272	Lum
	C	2645	272353	268834	256201	175740	172780	260237	304339	243467	245106	224288	206964	Lum
	D	2405	256265	268237	259534	136151	139194	258915	300213	221768	202225	209261	135814	Lum
	E	2487	276007	279004	270168	111899	110640	256164	285619	187431	227894	194642	130480	Lum
	F	2084	254062	276849	315008	75049	89681	286547	270461	185634	192339	210738	140664	Lum
	G	3334	283564	397976	358923	62622	62412	379491	357555	212374	199086	204610	133216	Lum
	H	2846	238333	422020	518260	42201	42939	440103	490698	188361	158550	149966	147806	Lum
Software Version	3.08.01
Experiment File Path:	Z:\Sukanya\Jesper\Jiayan\021225\Experiment1.xpt
Protocol File Path:
Plate Number	Plate 2
Date	2025-02-12
Time	13:27:06
Reader Type:	Synergy 2
Reader Serial Number:	15070919
Reading Type	Reader
Procedure Details
Plate Type	96 WELL PLATE
Eject plate on completion
Read	Luminescence Endpoint
	Full Plate
	Integration Time: 0:01.00 (MM:SS.ss)
	Filter Set 1
	Emission: Hole
	Optics: Top, Gain: AutoScale
	Read Speed: Normal, Delay: 100 msec
	Extended Dynamic Range
	Read Height: 4.5 mm
Automatic gain values
Gain(Lum)	255
Results
Actual Temperature:	24.7
		1	2	3	4	5	6	7	8	9	10	11	12
	A	2560	138677	138786	133282	111093	123575	144469	155999	131323	156871	134404	155659	Lum
	B	2066	167612	147895	132485	118757	123861	159525	173865	159790	173779	161009	151750	Lum
	C	2956	187807	130169	125501	96600	91598	178424	165962	180913	181741	131270	112453	Lum
	D	2112	188881	101086	100842	61472	70721	153731	136969	171141	149958	114891	86304	Lum
	E	1815	139012	69990	70767	35393	48534	134757	148386	123937	110847	93064	65599	Lum
	F	2515	166781	45029	45292	21949	17930	119876	114010	102491	113743	62758	49917	Lum
	G	2002	162242	26918	32270	12212	16224	148478	118862	82632	91869	52892	42001	Lum
	H	3344	153973	23307	22220	10437	8771	126400	113637	84039	80172	48885	36643	Lum
Software Version	3.08.01
Experiment File Path:	Z:\Sukanya\Jesper\Jiayan\021225\Experiment1.xpt
Protocol File Path:
Plate Number	Plate 3
Date	2025-02-12
Time	13:39:01
Reader Type:	Synergy 2
Reader Serial Number:	15070919
Reading Type	Reader
Procedure Details
Plate Type	96 WELL PLATE
Eject plate on completion
Read	Luminescence Endpoint
	Full Plate
	Integration Time: 0:01.00 (MM:SS.ss)
	Filter Set 1
	Emission: Hole
	Optics: Top, Gain: AutoScale
	Read Speed: Normal, Delay: 100 msec
	Extended Dynamic Range
	Read Height: 4.5 mm
Automatic gain values
Gain(Lum)	255
Results
Actual Temperature:	24.7
		1	2	3	4	5	6	7	8	9	10	11	12
	A	2709	254724	210791	228608	239215	196103	228996	231598	223930	221419	165044	182945	Lum
	B	2523	310973	292737	293747	323977	301970	352219	382641	332870	383480	303773	267944	Lum
	C	2836	325897	282321	268884	283476	309034	376893	372982	341097	336488	319400	296968	Lum
	D	2550	349929	221484	217968	223394	221815	333451	337320	328251	333452	293815	259738	Lum
	E	3154	316692	174219	170298	150995	157954	270621	358359	281781	300200	234153	160290	Lum
	F	3639	336610	111642	111214	104062	103141	274058	277674	272317	281180	218800	169880	Lum
	G	3200	315826	69247	69850	58915	58247	298234	262833	259680	283375	180987	181194	Lum
	H	3075	295191	41628	49148	34500	37689	223721	251968	295625	236525	141111	117750	Lum
Software Version	3.08.01
Experiment File Path:	Z:\Sukanya\Jesper\Jiayan\021225\Experiment1.xpt
Protocol File Path:
Plate Number	Plate 4
Date	2025-02-12
Time	13:41:32
Reader Type:	Synergy 2
Reader Serial Number:	15070919
Reading Type	Reader
Procedure Details
Plate Type	96 WELL PLATE
Eject plate on completion
Read	Luminescence Endpoint
	Full Plate
	Integration Time: 0:01.00 (MM:SS.ss)
	Filter Set 1
	Emission: Hole
	Optics: Top, Gain: AutoScale
	Read Speed: Normal, Delay: 100 msec
	Extended Dynamic Range
	Read Height: 4.5 mm
Automatic gain values
Gain(Lum)	255
Results
Actual Temperature:	24.8
		1	2	3	4	5	6	7	8	9	10	11	12
	A	3119	709011	581474	642944	402453	454200	632690	660682	598995	577124	576964	528898	Lum
	B	2632	794332	840507	799041	461116	477545	732518	745286	686038	742135	627900	518485	Lum
	C	2953	758201	843870	797135	377323	383482	800816	890124	695565	672935	655394	588821	Lum
	D	2626	800131	870688	868224	244669	211594	857784	872895	670952	644331	577704	570747	Lum
	E	2403	802937	810172	873046	151457	149732	866104	816415	515458	479773	456002	416466	Lum
	F	2243	721800	783597	803964	74318	77381	799886	768353	322193	355493	359804	268620	Lum
	G	2102	734797	914257	892599	38676	48867	880224	835591	250715	248060	267353	264585	Lum
	H	1848	508317	787573	820828	24904	17572	892362	968405	194478	139631	196251	155518	Lum
Software Version	3.08.01
Experiment File Path:	Z:\Sukanya\Jesper\Jiayan\021225\Experiment1.xpt
Protocol File Path:
Plate Number	Plate 5
Date	2025-02-12
Time	13:44:03
Reader Type:	Synergy 2
Reader Serial Number:	15070919
Reading Type	Reader
Procedure Details
Plate Type	96 WELL PLATE
Eject plate on completion
Read	Luminescence Endpoint
	Full Plate
	Integration Time: 0:01.00 (MM:SS.ss)
	Filter Set 1
	Emission: Hole
	Optics: Top, Gain: AutoScale
	Read Speed: Normal, Delay: 100 msec
	Extended Dynamic Range
	Read Height: 4.5 mm
Automatic gain values
Gain(Lum)	255
Results
Actual Temperature:	24.8
		1	2	3	4	5	6	7	8	9	10	11	12
	A	1729	215377	218670	251258	223961	235797	241931	254392	259254	247829	258983	171839	Lum
	B	2727	236367	284497	230735	249974	234810	295558	258270	264506	255218	262527	203271	Lum
	C	1787	260148	266956	317974	315141	321768	338408	303208	345625	368988	313997	250612	Lum
	D	2339	268256	292492	307057	316801	361591	310843	318552	292947	272864	316253	221884	Lum
	E	2155	368623	475936	392780	429293	363748	442689	416904	420543	386605	387834	399712	Lum
	F	2521	357015	562307	611938	520735	529270	541528	533129	478746	476656	550233	431801	Lum
	G	3097	350456	602680	585038	620097	631869	580145	571789	536707	612347	535918	440016	Lum
	H	1879	299254	554519	667296	650359	624659	670550	640646	641360	643325	608770	470748	Lum

## Sheet: Replicate 3
Sample	Stockconc (ug/ml)	Final Working conc(ug/ml) in well H	Ratio 1tox	Fold dilution	No of viru to test	Sample/well(ul)	volume req(ul)	Vol make (ul)	ul take from stock	ul of diluent (PBS)	ul media in well
b12 IgG	7900	0.6	5	2	5	60	600	10000	3.79747	9996.2	40
3BC315	27900	450	5	2	5	60	600	620	50	570	40
b12 IgG	3	0.125	5	2	5	60	600	1240	258.333	981.667	40
3BC315	27900	60	5	2	5	60	600	620	6.66667	613.333	40
Combo b12	3	0.25	5	2	5	60	600	1240	516.667	723.333	40
Combo 3BC315	27900	120	5	2	5	60	600	620	13.3333	606.667	40
virus	# plates	total volume	virus titer	ul virus	ml media	box	made
BG505_T332N	1	5000	15	333.333	4.66667	4	2024-07-18
SF162	1	5000	5	1000	4	7	2024-09-06
BAL	1	5000	7	714.286	4.28571	7	2024-09-06
TRO.11	1	5000	10	500	4.5	6	2024-06-13
MLV (100 ul)	1	5000	50	100	4.9	1	2023-06-14
Virus	Plate no	3,4	5,6	7,8	9,10	11,12
BG505_T332N	1	b12 IgG	3BC315	b12 IgG (0.125)	3BC315 (112.5)	b12+3BC315 Combo
SF162	2	b12 IgG	3BC315	b12 IgG (0.125)	3BC315 (112.5)	b12+3BC315 Combo
BAL	3	b12 IgG	3BC315	b12 IgG (0.125)	3BC315 (112.5)	b12+3BC315 Combo
TRO.11	4	b12 IgG	3BC315	b12 IgG (0.125)	3BC315 (112.5)	b12+3BC315 Combo
MLV	5	b12 IgG	3BC315	b12 IgG (0.125)	3BC315 (112.5)	b12+3BC315 Combo
Virus	Plate no	3,4	5,6	7,8	9,10	11,12
BG505_T332N	1	b12 IgG	3BC315	b12 IgG (0.125)	3BC315 (112.5)	b12+3BC315 Combo
SF162	2	b12 IgG	3BC315	b12 IgG (0.125)	3BC315 (112.5)	b12+3BC315 Combo
BAL	3	b12 IgG	3BC315	b12 IgG (0.125)	3BC315 (112.5)	b12+3BC315 Combo
TRO.11	4	b12 IgG	3BC315	b12 IgG (0.125)	3BC315 (112.5)	b12+3BC315 Combo
MLV	5	b12 IgG	3BC315	b12 IgG (0.125)	3BC315 (112.5)	b12+3BC315 Combo
Software Version	3.08.01
Experiment File Path:	Z:\Sukanya\Jesper\Jiayan\02262025\Experiment1.xpt
Protocol File Path:
Plate Number	Plate 1
Date	2025-02-26
Time	12:11:17
Reader Type:	Synergy 2
Reader Serial Number:	15070919
Reading Type	Reader
Procedure Details
Plate Type	96 WELL PLATE
Eject plate on completion
Read	Luminescence Endpoint
	Full Plate
	Integration Time: 0:01.00 (MM:SS.ss)
	Filter Set 1
	Emission: Hole
	Optics: Top, Gain: AutoScale
	Read Speed: Normal, Delay: 100 msec
	Extended Dynamic Range
	Read Height: 1 mm
Automatic gain values
Gain(Lum)	255
Results
Actual Temperature:	25.1
		1	2	3	4	5	6	7	8	9	10	11	12
	A	2707	230705	245715	267776	243347	210880	260053	292762	251586	245966	243997	212685	Lum
	B	3874	311868	372902	323776	280891	266031	344061	347732	325222	336782	314810	212880	Lum
	C	3785	404250	376271	431104	272338	241805	414355	369630	352842	337195	371593	208271	Lum
	D	2854	405298	399948	407678	204763	212635	394011	432237	336882	315500	326977	202138	Lum
	E	2536	358227	349107	403822	139515	148039	423116	313933	311358	290756	284912	175395	Lum
	F	4201	408688	394733	424870	129857	120455	397676	403978	299601	274584	244495	192283	Lum
	G	3207	322633	356865	373643	70828	65986	430465	367681	190723	204304	205170	112860	Lum
	H	2647	259315	374675	415882	51694	35526	422564	399329	151482	156012	130592	106866	Lum
Software Version	3.08.01
Experiment File Path:	Z:\Sukanya\Jesper\Jiayan\02262025\Experiment1.xpt
Protocol File Path:
Plate Number	Plate 2
Date	2025-02-26
Time	12:16:14
Reader Type:	Synergy 2
Reader Serial Number:	15070919
Reading Type	Reader
Procedure Details
Plate Type	96 WELL PLATE
Eject plate on completion
Read	Luminescence Endpoint
	Full Plate
	Integration Time: 0:01.00 (MM:SS.ss)
	Filter Set 1
	Emission: Hole
	Optics: Top, Gain: AutoScale
	Read Speed: Normal, Delay: 100 msec
	Extended Dynamic Range
	Read Height: 1 mm
Automatic gain values
Gain(Lum)	255
Results
Actual Temperature:	25.1
		1	2	3	4	5	6	7	8	9	10	11	12
	A	2507	234491	209647	233094	179740	193965	258266	206092	176112	184401	222458	171034	Lum
	B	4800	318379	312359	293552	209129	195786	310318	324278	293401	269331	249616	159703	Lum
	C	3224	335544	226810	258469	153328	160705	319940	282137	296481	300339	236846	167284	Lum
	D	3905	300996	213421	216367	113622	123194	267000	277054	238912	221720	207890	156146	Lum
	E	3384	336581	156745	156093	73988	83130	282368	254174	198973	188744	170651	115038	Lum
	F	2806	301774	97268	116026	39735	35315	250881	204084	168760	171396	108259	69700	Lum
	G	2488	301186	65070	51613	20469	15226	179771	196302	129597	119644	70917	56750	Lum
	H	4036	204183	40262	42282	8815	9391	166887	145596	91643	79471	37524	29159	Lum
Software Version	3.08.01
Experiment File Path:	Z:\Sukanya\Jesper\Jiayan\02262025\Experiment1.xpt
Protocol File Path:
Plate Number	Plate 3
Date	2025-02-26
Time	12:19:39
Reader Type:	Synergy 2
Reader Serial Number:	15070919
Reading Type	Reader
Procedure Details
Plate Type	96 WELL PLATE
Eject plate on completion
Read	Luminescence Endpoint
	Full Plate
	Integration Time: 0:01.00 (MM:SS.ss)
	Filter Set 1
	Emission: Hole
	Optics: Top, Gain: AutoScale
	Read Speed: Normal, Delay: 100 msec
	Extended Dynamic Range
	Read Height: 1 mm
Automatic gain values
Gain(Lum)	255
Results
Actual Temperature:	25.1
		1	2	3	4	5	6	7	8	9	10	11	12
	A	2568	288977	274207	254743	226586	251032	293288	262791	289070	278630	332488	244257	Lum
	B	2490	419588	384695	399752	358266	373588	396029	443087	449299	415359	419508	314037	Lum
	C	3002	509721	422551	395534	361719	344489	479198	443235	444371	443050	413702	319958	Lum
	D	2884	421797	355125	338226	266818	251059	449962	410382	394924	378079	320604	223199	Lum
	E	2544	408416	301693	285110	191908	218291	423501	420813	376875	388458	301023	178738	Lum
	F	3167	499925	223748	230205	100569	117188	357459	343459	316476	357747	244692	179210	Lum
	G	3425	469354	119246	142785	67838	68106	345046	268010	302803	282028	156314	109746	Lum
	H	2540	329580	67499	70960	30770	25954	291228	284486	230474	247226	106696	79286	Lum
Software Version	3.08.01
Experiment File Path:	Z:\Sukanya\Jesper\Jiayan\02262025\Experiment1.xpt
Protocol File Path:
Plate Number	Plate 4
Date	2025-02-26
Time	12:29:03
Reader Type:	Synergy 2
Reader Serial Number:	15070919
Reading Type	Reader
Procedure Details
Plate Type	96 WELL PLATE
Eject plate on completion
Read	Luminescence Endpoint
	Full Plate
	Integration Time: 0:01.00 (MM:SS.ss)
	Filter Set 1
	Emission: Hole
	Optics: Top, Gain: AutoScale
	Read Speed: Normal, Delay: 100 msec
	Extended Dynamic Range
	Read Height: 1 mm
Automatic gain values
Gain(Lum)	255
Results
Actual Temperature:	25.1
		1	2	3	4	5	6	7	8	9	10	11	12
	A	3620	1047331	1034196	1067967	760741	726148	1092447	1072729	992083	819938	913405	669043	Lum
	B	3142	1267507	1261137	1286657	699588	737835	1263024	1258606	1064506	1145924	1087546	742872	Lum
	C	2578	1247781	1265967	1337807	528613	469361	1287261	1212941	1055411	1049632	949184	672505	Lum
	D	3567	1331241	1338734	1417864	337941	346165	1351929	1259167	871091	893055	908610	514443	Lum
	E	3679	1349188	1317124	1371948	164764	178949	1254651	1308857	799317	753412	679491	408286	Lum
	F	3855	1250383	1251607	1411529	82199	78651	1304937	1340556	526580	485772	463274	308897	Lum
	G	2384	1211431	1138928	1218481	38912	33781	1085883	1157672	303751	300266	245310	173283	Lum
	H	4083	970763	1205584	1347462	20998	18653	1207536	1177913	162028	148720	128431	89499	Lum
Software Version	3.08.01
Experiment File Path:	Z:\Sukanya\Jesper\Jiayan\02262025\Experiment1.xpt
Protocol File Path:
Plate Number	Plate 5
Date	2025-02-26
Time	12:32:36
Reader Type:	Synergy 2
Reader Serial Number:	15070919
Reading Type	Reader
Procedure Details
Plate Type	96 WELL PLATE
Eject plate on completion
Read	Luminescence Endpoint
	Full Plate
	Integration Time: 0:01.00 (MM:SS.ss)
	Filter Set 1
	Emission: Hole
	Optics: Top, Gain: AutoScale
	Read Speed: Normal, Delay: 100 msec
	Extended Dynamic Range
	Read Height: 1 mm
Automatic gain values
Gain(Lum)	255
Results
Actual Temperature:	25.2
		1	2	3	4	5	6	7	8	9	10	11	12
	A	3559	464589	474099	393555	340078	421169	362321	362960	290415	377100	421025	393397	Lum
	B	3560	717075	659783	616958	667573	599872	613867	603560	554497	703220	614426	516586	Lum
	C	3828	782796	707654	744459	734074	753971	753265	743095	753277	734679	699647	424430	Lum
	D	3475	642752	716530	636812	715725	766304	726138	726749	693280	746710	607369	443684	Lum
	E	3682	641605	804497	782337	768148	691398	767400	765851	742219	777898	577442	442798	Lum
	F	3048	704887	835591	926991	992510	973846	825337	933202	905348	720436	653714	404825	Lum
	G	3324	670870	799916	777853	880585	847700	817073	762433	765037	663073	669965	365085	Lum
	H	4420	494351	665520	760251	733301	723578	735946	698355	621327	613560	368424	353198	Lum
